# Supplementary material for: iGlioSub: an integrative transcriptomic and epigenomic classifier for glioblastoma molecular subtypes
Source: BioData Min. 2021 Aug 23;14:42. doi: 10.1186/s13040-021-00273-8 (PMC8381510; doi:10.1186/s13040-021-00273-8)
Supplement: Supplementary file 11 — Additional file 11: Suppl Table 1. Summary of the cohorts used in each step to create and validate the gene expression-based, DNAm-based, and iGlioSub classifiers. [file 13040_2021_273_MOESM11_ESM.xls]

## Sheet: Hoja1
Panel	Training		Validation
	Cohort	N	Cohort	N
Gene Expression	TCGA (u133a)	234	HGCC (u133a)	49
DNA Methylation	TCGA (HM27K)	93	TCGA (HM27K)	40
	TCGA (HM450K)	20	TCGA (HM450K)	9
	GEO122586	13	GEO122586	5
iGlioSub	TCGA (u133a + HM27K)	91	TCGA (u133a + HM27K)	39
	TCGA (u133a + HM450K)	20	TCGA (u133a + HM450K)	9
