# Supplementary material for: iGlioSub: an integrative transcriptomic and epigenomic classifier for glioblastoma molecular subtypes
Source: BioData Min. 2021 Aug 23;14:42. doi: 10.1186/s13040-021-00273-8 (PMC8381510; doi:10.1186/s13040-021-00273-8)
Supplement: Supplementary file 12 — Additional file 12: Suppl Table 2. Medium position of centroids and medium standard deviation for each gene in the gene expression-based panels. [file 13040_2021_273_MOESM12_ESM.xls]

## Sheet: Hoja1
Gene Expression
Gene	Classical	Control	SD
GNAI1	-0.67	0.34	1.72
EGFR	0.81	-0.4	1.66
VAV3	0.78	-0.39	1.67
FGFR3	0.82	-0.41	1.65
CTSC	-0.57	0.29	1.76
Gene	Mesenchymal	Control	SD
DYRK3	0.72	-0.36	1.73
BCAN	-0.68	0.34	1.75
NPC2	0.75	-0.37	1.72
ARPC1B	0.7	-0.35	1.74
OLIG2	-0.69	0.34	1.74
Gene	Proneural	Control	SD
SLC1A1	0.95	-0.47	1.5
GAL3ST1	0.92	-0.46	1.52
ZNF217	-0.76	0.38	1.6
TRIP6	-0.89	0.45	1.53
GPR17	0.97	-0.48	1.49
