# Supplementary material for: iGlioSub: an integrative transcriptomic and epigenomic classifier for glioblastoma molecular subtypes
Source: BioData Min. 2021 Aug 23;14:42. doi: 10.1186/s13040-021-00273-8 (PMC8381510; doi:10.1186/s13040-021-00273-8)
Supplement: Supplementary file 13 — Additional file 13: Suppl Table 3. Medium position of centroids and medium standard deviation for each CpG site in the DNAm-based panels. [file 13040_2021_273_MOESM13_ESM.xls]

## Sheet: Hoja1
DNA methylation
Probe	Classical	Control	SD
cg11946503	0.81	-1.39	2.9
cg15691199	2.26	0.86	2.25
cg17243643	-2.13	-0.07	2.47
cg18555555	-0.69	2.37	3.03
cg24735489	1.88	0.4	2.28
Probe	Mesenchymal	Control	SD
cg05955301	-1.4	-3.12	1.81
cg09096031	-2.38	-3.95	1.87
cg12836863	1.82	3.26	1.66
cg17771150	0.47	2.1	1.7
cg22764925	-1.64	-3	1.64
Probe	Proneural	Control	SD
cg12813797	-1.8	2.36	2.69
cg13319175	-1.53	1.66	2.55
cg13745870	-0.43	-2.54	2.49
cg14679230	-2.36	1	2.77
cg22295573	3.51	1.39	2.55
