# Supplementary material for: iGlioSub: an integrative transcriptomic and epigenomic classifier for glioblastoma molecular subtypes
Source: BioData Min. 2021 Aug 23;14:42. doi: 10.1186/s13040-021-00273-8 (PMC8381510; doi:10.1186/s13040-021-00273-8)
Supplement: Supplementary file 14 — Additional file 14: Suppl Table 4. Medium position of centroids and medium standard deviation for each gene or CpG site in the iGlioSub panels. [file 13040_2021_273_MOESM14_ESM.xls]

## Sheet: Hoja1
Integrative
Gene/Probe	Classical	Control	SD
GNAI1	-0.54	0.27	1.88
EGFR	0.88	-0.44	1.73
VAV3	0.78	-0.39	1.79
FGFR3	0.81	-0.4	1.78
CTSC	-0.7	0.35	1.82
cg11946503	0.87	-1.45	2.61
cg15691199	2.36	0.78	1.94
cg17243643	-2.09	-0.03	2.18
cg18555555	-0.67	2.36	2.79
cg24735489	1.92	0.39	1.98
Gene/Probe	Mesenchymal	Control	SD
DYRK3	0.68	-0.34	1.74
BCAN	-0.78	0.39	1.7
NPC2	0.74	-0.37	1.71
ARPC1B	0.68	-0.34	1.74
OLIG2	-0.71	0.36	1.73
cg05955301	-1.3	-3.09	1.8
cg09096031	-2.29	-3.87	1.71
cg12836863	1.76	3.29	1.67
cg17771150	0.4	2.12	1.72
cg22764925	-1.57	-2.98	1.6
Gene/Probe	Proneural	Control	SD
SLC1A1	0.85	-0.43	1.85
GAL3ST1	0.92	-0.46	1.81
ZNF217	-0.69	0.35	1.92
TRIP6	-0.92	0.46	1.8
GPR17	0.91	-0.46	1.81
cg12813797	-1.82	2.34	2.42
cg13319175	-1.53	1.69	2.35
cg13745870	-0.53	-2.47	2.28
cg14679230	-2.39	1.06	2.55
cg22295573	3.61	1.39	2.36
