# Supplementary material for: iGlioSub: an integrative transcriptomic and epigenomic classifier for glioblastoma molecular subtypes
Source: BioData Min. 2021 Aug 23;14:42. doi: 10.1186/s13040-021-00273-8 (PMC8381510; doi:10.1186/s13040-021-00273-8)
Supplement: Supplementary file 15 — Additional file 15: Suppl Table 5. Results of applying our gene expression classifier to a validation cohort from the Human Glioblastoma Cell Culture (HGCC). [file 13040_2021_273_MOESM15_ESM.xls]

## Sheet: Hoja1
Sample	Classical	Mesenchymal	Proneural	Panel-based	Real Subtype
				Subtype
U3002	0.77	0.21	0.33	Classical	Classical
U3004	0.76	0.36	0.03	Classical	Classical
U3005	0.34	0.19	0.32	Classical	Proneural
U3009	0.38	0.24	0.2	Classical	Classical
U3013	0.14	0.36	0.89	Proneural	Proneural
U3016	0.1	0.4	0.93	Proneural	Proneural
U3017	0.93	0.28	0.25	Classical	Classical
U3019	0.18	0.3	0.92	Proneural	Proneural
U3020	0.37	0.62	0.05	Mesenchymal	Mesenchymal
U3024	0.32	0.75	0.23	Mesenchymal	Mesenchymal
U3027	0.53	0.48	0.11	Classical	Mesenchymal
U3028	0.29	0.27	0.2	Classical	Classical
U3029	0.28	0.52	0.46	Mesenchymal	Mesenchymal
U3031	0.22	0.53	0.11	Mesenchymal	Mesenchymal
U3033	0.43	0.38	0.1	Classical	Proneural
U3034	0.65	0.8	0.14	Mesenchymal	Mesenchymal
U3035	0.17	0.69	0.1	Mesenchymal	Mesenchymal
U3037	0.38	0.77	0.18	Mesenchymal	Mesenchymal
U3039	0.74	0.6	0.07	Classical	Classical
U3042	0.92	0.12	0.13	Classical	Classical
U3046	0.62	0.81	0.44	Mesenchymal	Mesenchymal
U3047	0.11	0.02	1	Proneural	Proneural
U3048	0.57	0.04	0.15	Classical	Classical
U3051	0.34	0.7	0.07	Mesenchymal	Mesenchymal
U3053	0.17	0.65	0.18	Mesenchymal	Mesenchymal
U3054	0.35	0.48	0.72	Proneural	Mesenchymal
U3056	0.89	0.19	0.15	Classical	Classical
U3060	0.29	0.69	0.07	Mesenchymal	Mesenchymal
U3062	0.17	0.62	0.33	Mesenchymal	Mesenchymal
U3065	0.32	0.23	0.25	Classical	Mesenchymal
U3068	0.28	0.79	0.1	Mesenchymal	Mesenchymal
U3071	0.19	0.74	0.08	Mesenchymal	Mesenchymal
U3073	0.15	0.74	0.12	Mesenchymal	Mesenchymal
U3078	0.63	0.48	0.37	Classical	Mesenchymal
U3082	0.17	0.06	0.99	Proneural	Proneural
U3084	0.85	0.32	0.09	Classical	Classical
U3086	0.88	0.15	0.09	Classical	Classical
U3088	0.42	0.4	0.16	Classical	Mesenchymal
U3101	0.26	0.77	0.3	Mesenchymal	Mesenchymal
U3110	0.42	0.53	0.15	Mesenchymal	Mesenchymal
U3117	0.38	0.25	0.78	Proneural	Proneural
U3118	0.4	0.28	0.71	Proneural	Proneural
U3121	0.73	0.59	0.09	Classical	Mesenchymal
U3123	0.3	0.52	0.24	Mesenchymal	Classical
