# Supplementary material for: iGlioSub: an integrative transcriptomic and epigenomic classifier for glioblastoma molecular subtypes
Source: BioData Min. 2021 Aug 23;14:42. doi: 10.1186/s13040-021-00273-8 (PMC8381510; doi:10.1186/s13040-021-00273-8)
Supplement: Supplementary file 16 — Additional file 16: Suppl Table 6. Confusion matrix of applying our gene expression classifier to a validation cohort from the Human Glioblastoma Cell Culture (HGCC). [file 13040_2021_273_MOESM16_ESM.xls]

## Sheet: Hoja1
Gene Expression
	Classical	Mesenchymal	Proneural
Classical	11	5	2
Mesenchymal	1	17	0
Proneural	0	1	7
