# Supplementary material for: iGlioSub: an integrative transcriptomic and epigenomic classifier for glioblastoma molecular subtypes
Source: BioData Min. 2021 Aug 23;14:42. doi: 10.1186/s13040-021-00273-8 (PMC8381510; doi:10.1186/s13040-021-00273-8)
Supplement: Supplementary file 17 — Additional file 17: Suppl Table 7. Results of applying our DNAm classifier to a validation cohort from TCGA and GSE128654. [file 13040_2021_273_MOESM17_ESM.xls]

## Sheet: Hoja1
Sample	Classical	Mesenchymal	Proneural	Panel-based	Real Subtype
				Subtype
GSM3681676	0.09	1	0.04	Mesenchymal	Mesenchymal
GSM3681689	0.27	0.8	0.67	Mesenchymal	Proneural
GSM3681702	0.25	0.97	0.15	Mesenchymal	Mesenchymal
GSM3681712	0.28	0.92	0.01	Mesenchymal	Mesenchymal
GSM3681741	0.79	0.56	0	Classical	Classical
TCGA.02.0009	0.93	0.06	0	Classical	Classical
TCGA.02.0027	0.73	0.55	0.05	Classical	Classical
TCGA.02.0033	0.16	1	0	Mesenchymal	Mesenchymal
TCGA.02.0043	0.94	0.02	0.03	Classical	Classical
TCGA.02.0064	0.54	0.83	0.02	Mesenchymal	Mesenchymal
TCGA.02.0086	0.44	0.9	0.01	Mesenchymal	Mesenchymal
TCGA.02.0102	0.88	0.05	0.01	Classical	Classical
TCGA.06.0141	0.02	1	0.04	Mesenchymal	Mesenchymal
TCGA.06.0878	0.53	0.74	0.03	Mesenchymal	Mesenchymal
TCGA.06.1087	0.06	0.01	0.78	Proneural	Proneural
TCGA.06.2557	0.26	0.62	0.16	Mesenchymal	Mesenchymal
TCGA.06.2558	0.04	0.43	0.99	Proneural	Proneural
TCGA.06.2561	0.4	0.79	0.01	Mesenchymal	Mesenchymal
TCGA.06.2564	0.6	0.25	0.01	Classical	Classical
TCGA.06.2567	0.5	0.67	0.01	Mesenchymal	Mesenchymal
TCGA.06.5413	0.38	0.76	0.18	Mesenchymal	Mesenchymal
TCGA.06.5858	0.5	0.63	0	Mesenchymal	Mesenchymal
TCGA.06.5859	0.12	0.7	0.45	Mesenchymal	Mesenchymal
TCGA.12.0822	0.37	0.98	0.03	Mesenchymal	Mesenchymal
TCGA.12.0829	0.13	0.99	0.06	Mesenchymal	Mesenchymal
TCGA.12.3644	0.05	0.33	0.98	Proneural	Proneural
TCGA.12.3650	0.85	0.04	0.29	Classical	Classical
TCGA.12.3652	0.81	0.14	0.13	Classical	Classical
TCGA.14.0786	0.91	0.13	0	Classical	Classical
TCGA.14.0817	0.53	0.4	0.1	Classical	Mesenchymal
TCGA.14.0865	0.12	0.03	0.98	Proneural	Proneural
TCGA.14.0871	0.02	0.46	0.09	Mesenchymal	Mesenchymal
TCGA.14.1451	0.03	0.84	0.98	Proneural	Proneural
TCGA.15.1446	0.61	0.73	0	Mesenchymal	Classical
TCGA.19.1786	0.84	0.17	0.04	Classical	Classical
TCGA.19.1789	0.91	0.07	0	Classical	Classical
TCGA.19.2623	0.22	0.87	0.08	Mesenchymal	Mesenchymal
TCGA.19.4068	0.73	0.27	0	Classical	Classical
TCGA.19.5947	0.15	1	0.01	Mesenchymal	Mesenchymal
TCGA.26.5132	0.7	0.26	0	Classical	Mesenchymal
TCGA.26.5134	0.1	0.06	1	Proneural	Proneural
TCGA.27.1830	0.05	0.94	0.8	Mesenchymal	Mesenchymal
TCGA.27.1833	0.91	0.05	0	Classical	Classical
TCGA.27.2519	0.05	0.97	0.65	Mesenchymal	Mesenchymal
TCGA.27.2526	0.75	0.28	0.01	Classical	Classical
TCGA.28.1745	0.16	0.98	0.02	Mesenchymal	Mesenchymal
TCGA.28.1751	0.12	1	0.01	Mesenchymal	Mesenchymal
TCGA.28.1755	0.43	0.34	0.32	Classical	Classical
TCGA.28.2513	0.14	1	0.02	Mesenchymal	Mesenchymal
TCGA.28.2514	0.81	0.14	0.21	Classical	Classical
TCGA.28.5216	0.02	0.18	0.97	Proneural	Mesenchymal
TCGA.28.5220	0.7	0.22	0.1	Classical	Classical
TCGA.32.2615	0.84	0.29	0.01	Classical	Mesenchymal
TCGA.76.4934	0.14	0.07	0.99	Proneural	Proneural
