# Supplementary material for: iGlioSub: an integrative transcriptomic and epigenomic classifier for glioblastoma molecular subtypes
Source: BioData Min. 2021 Aug 23;14:42. doi: 10.1186/s13040-021-00273-8 (PMC8381510; doi:10.1186/s13040-021-00273-8)
Supplement: Supplementary file 18 — Additional file 18: Suppl Table 8. Confusion matrix of the application of our DNAm classifier to a validation cohort from TCGA and GSE128654. [file 13040_2021_273_MOESM18_ESM.xls]

## Sheet: Hoja1
DNA Methylation
	Classical	Mesenchymal	Proneural
Classical	17	3	0
Mesenchymal	1	24	1
Proneural	0	1	7
