# Supplementary material for: iGlioSub: an integrative transcriptomic and epigenomic classifier for glioblastoma molecular subtypes
Source: BioData Min. 2021 Aug 23;14:42. doi: 10.1186/s13040-021-00273-8 (PMC8381510; doi:10.1186/s13040-021-00273-8)
Supplement: Supplementary file 19 — Additional file 19: Suppl Table 9. Results of the application of the iGlioSub classifier to a validation cohort from TCGA. [file 13040_2021_273_MOESM19_ESM.xls]

## Sheet: Hoja1
Sample	Classical	Mesenchymal	Proneural	Panel-based	Real Subtype
				Subtype
TCGA.02.0009	1	0.88	0	Classical	Classical
TCGA.02.0027	0.95	1	0.07	Mesenchymal	Classical
TCGA.02.0033	0.28	1	0.01	Mesenchymal	Mesenchymal
TCGA.02.0043	1	0.81	0.01	Classical	Classical
TCGA.02.0064	0.88	1	0.01	Mesenchymal	Mesenchymal
TCGA.02.0086	0.82	1	0	Mesenchymal	Mesenchymal
TCGA.02.0102	1	0.41	0	Classical	Classical
TCGA.06.0141	0.07	1	0.09	Mesenchymal	Mesenchymal
TCGA.06.0878	0.99	0.99	0	Mesenchymal	Mesenchymal
TCGA.06.1087	0.09	0.34	0.92	Proneural	Proneural
TCGA.06.2557	0.91	0.96	0.1	Mesenchymal	Mesenchymal
TCGA.06.2558	0.12	0.91	1	Proneural	Proneural
TCGA.06.2561	0.95	0.99	0	Mesenchymal	Mesenchymal
TCGA.06.2564	0.99	0.89	0	Classical	Classical
TCGA.06.2567	0.94	0.98	0	Mesenchymal	Mesenchymal
TCGA.06.5413	0.95	0.99	0.35	Mesenchymal	Mesenchymal
TCGA.06.5858	0.87	0.98	0	Mesenchymal	Mesenchymal
TCGA.06.5859	0.68	0.98	0.24	Mesenchymal	Mesenchymal
TCGA.12.0822	0.69	1	0.01	Mesenchymal	Mesenchymal
TCGA.12.0829	0.65	1	0.05	Mesenchymal	Mesenchymal
TCGA.12.3644	0.04	0.94	1	Proneural	Proneural
TCGA.12.3650	1	0.24	0.6	Classical	Classical
TCGA.12.3652	1	0.52	0.09	Classical	Classical
TCGA.14.0786	1	0.81	0	Classical	Classical
TCGA.14.0817	0.95	0.97	0.37	Mesenchymal	Mesenchymal
TCGA.14.0865	0.19	0.11	1	Proneural	Proneural
TCGA.14.0871	0.1	0.98	0.02	Mesenchymal	Mesenchymal
TCGA.14.1451	0.07	0.99	1	Proneural	Proneural
TCGA.15.1446	0.98	0.97	0	Classical	Classical
TCGA.19.1786	1	0.51	0.01	Classical	Classical
TCGA.19.1789	1	0.23	0	Classical	Classical
TCGA.19.2623	0.6	1	0.04	Mesenchymal	Mesenchymal
TCGA.19.4068	1	0.81	0	Classical	Classical
TCGA.19.5947	0.29	1	0	Mesenchymal	Mesenchymal
TCGA.26.5132	0.99	0.92	0	Classical	Mesenchymal
TCGA.26.5134	0.17	0.19	1	Proneural	Proneural
TCGA.27.1830	0.11	1	0.98	Mesenchymal	Mesenchymal
TCGA.27.1833	1	0.2	0	Classical	Classical
TCGA.27.2519	0.11	1	0.66	Mesenchymal	Mesenchymal
TCGA.27.2526	1	0.89	0	Classical	Classical
TCGA.28.1745	0.42	1	0.01	Mesenchymal	Mesenchymal
TCGA.28.1751	0.22	1	0	Mesenchymal	Mesenchymal
TCGA.28.1755	0.98	0.89	0.17	Classical	Classical
TCGA.28.2513	0.42	1	0	Mesenchymal	Mesenchymal
TCGA.28.2514	1	0.42	0.51	Classical	Classical
TCGA.28.5216	0.11	0.96	0.95	Mesenchymal	Mesenchymal
TCGA.28.5220	1	0.67	0.27	Classical	Classical
TCGA.32.2615	1	0.93	0	Classical	Mesenchymal
TCGA.76.4934	0.25	0.24	1	Proneural	Proneural
