# Supplementary material for: iGlioSub: an integrative transcriptomic and epigenomic classifier for glioblastoma molecular subtypes
Source: BioData Min. 2021 Aug 23;14:42. doi: 10.1186/s13040-021-00273-8 (PMC8381510; doi:10.1186/s13040-021-00273-8)
Supplement: Supplementary file 20 — Additional file 20: Suppl Table 10. Confusion matrix of the application of the iGlioSub classifier to a validation cohort from TCGA. [file 13040_2021_273_MOESM20_ESM.xls]

## Sheet: Hoja1
iGlioSub
	Classical	Mesenchymal	Proneural
Classical	16	2	0
Mesenchymal	1	23	0
Proneural	0	0	7
